# Supplementary material for: Injectable Tumoricidal Neural Stem Cell-Laden Hydrogel for Treatment of Glioblastoma Multiforme—An In Vivo Safety, Persistence, and Efficacy Study
Source: Pharmaceutics. 2024 Dec 24;17(1):3. doi: 10.3390/pharmaceutics17010003 (PMC11768746; doi:10.3390/pharmaceutics17010003)
Supplement: Supplementary file 1 [file pharmaceutics-17-00003-s001.zip]

Archive with 1 entries (1 files):
- pharmaceutics-3340150-supplementary.pdf
